# Supplementary material for: Stress responses of the oil-producing green microalga Botryococcus braunii Race B
Source: PeerJ. 2016 Dec 6;4:e2748. doi: 10.7717/peerj.2748 (PMC5144741; doi:10.7717/peerj.2748)
Supplement: Supplemental Information 2 — Average of biomass and hydrocarbon productivity was from 12 independent samples evaluated every 24 h by 7 days after treatments. Statistical differences are indicated by ANOVA, Tukey HSD, ∗∗p < 0.002. [file peerj-04-2748-s002.xlsx]

## Sheet: Hydrocarbons
Treatment	Replica	% hydrocarbon DW
Control	R1	33.9915
Control	R2	42.8547
Control	R3	34.5843
Control	R4	34.7796
Control	R5	31.1352
Control	R6	35.3933
Control	R7	29.4476
Control	R8	27.6593
Control	R9	31.4647
Control	R10	26.5956
Control	R11	37.2754
Control	R12	29.1715
NaCl 100 mM	R1	28.0514
NaCl 100 mM	R2	31.4978
NaCl 100 mM	R3	29.2387
NaCl 100 mM	R4	30.4225
NaCl 100 mM	R5	25.3149
NaCl 100 mM	R6	25.4464
NaCl 100 mM	R7	31.7343
NaCl 100 mM	R8	25.4902
NaCl 100 mM	R9	34.5972
NaCl 100 mM	R10	31.6425
NaCl 100 mM	R11	33.6806
NaCl 100 mM	R12	29.2308
NaHCO3 120 mM	R1	26.0377
NaHCO3 120 mM	R2	32.8125
NaHCO3 120 mM	R3	28.8945
NaHCO3 120 mM	R4	29.3454
NaHCO3 120 mM	R5	27.8607
NaHCO3 120 mM	R6	18.6286
NaHCO3 120 mM	R7	29.1287
NaHCO3 120 mM	R8	31.4864
NaHCO3 120 mM	R9	30.0917
NaHCO3 120 mM	R10	30.4854
NaHCO3 120 mM	R11	31.919
NaHCO3 120 mM	R12	35.1064
MeJA 10 mM	R1	32.304
MeJA 10 mM	R2	27.5711
MeJA 10 mM	R3	20.9205
MeJA 10 mM	R4	32.4385
MeJA 10 mM	R5	34
MeJA 10 mM	R6	26.9755
MeJA 10 mM	R7	30.2083
MeJA 10 mM	R8	29.724
MeJA 10 mM	R9	30.7968
MeJA 10 mM	R10	30.6452
MeJA 10 mM	R11	28.7918
MeJA 10 mM	R12	28.3525
SA 3 mM	R1	29.3233
SA 3 mM	R2	29.7101
SA 3 mM	R3	24.5146
SA 3 mM	R4	25.9528
SA 3 mM	R5	26.3482
SA 3 mM	R6	27.4194
SA 3 mM	R7	29.4985
SA 3 mM	R8	32.1212
SA 3 mM	R9	30.0169
SA 3 mM	R10	31.0056
SA 3 mM	R11	29.5732
SA 3 mM	R12	29.1498
Acetic ac. 4.33 mM	R1	31.7757
Acetic ac. 4.33 mM	R2	20.4546
Acetic ac. 4.33 mM	R3	30.3
Acetic ac. 4.33 mM	R4	32.33
Acetic ac. 4.33 mM	R5	43.9024
Acetic ac. 4.33 mM	R6	59.0331
Acetic ac. 4.33 mM	R7	48
Acetic ac. 4.33 mM	R8	49.711
Acetic ac. 4.33 mM	R9	49.7817
Acetic ac. 4.33 mM	R10	50.8046
Acetic ac. 4.33 mM	R11	51.5427
Acetic ac. 4.33 mM	R12	43.0917

## Sheet: Biomass
Treatment	Replica	Biomass g.L-1:day-1
Control	R1	0.0449389
Control	R2	0.0455403
Control	R3	0.0511667
Control	R4	0.0455848
Control	R5	0.0478321
Control	R6	0.0389559
Control	R7	0.0568575
Control	R8	0.0438258
Control	R9	0.0579293
Control	R10	0.0479799
Control	R11	0.0673278
Control	R12	0.0541895
NaCl 100 mM	R1	0.03891
NaCl 100 mM	R2	0.0255
NaCl 100 mM	R3	0.03291
NaCl 100 mM	R4	0.03632
NaCl 100 mM	R5	0.02688
NaCl 100 mM	R6	0.0355556
NaCl 100 mM	R7	0.0425
NaCl 100 mM	R8	0.0423846
NaCl 100 mM	R9	0.0390769
NaCl 100 mM	R10	0.038963
NaCl 100 mM	R11	0.07525
NaCl 100 mM	R12	0.0593846
NaHCO3 120 mM	R1	0.0392593
NaHCO3 120 mM	R2	0.0411429
NaHCO3 120 mM	R3	0.0454857
NaHCO3 120 mM	R4	0.0421905
NaHCO3 120 mM	R5	0.0446667
NaHCO3 120 mM	R6	0.0625
NaHCO3 120 mM	R7	0.0439429
NaHCO3 120 mM	R8	0.0541429
NaHCO3 120 mM	R9	0.0403704
NaHCO3 120 mM	R10	0.0367857
NaHCO3 120 mM	R11	0.0592571
NaHCO3 120 mM	R12	0.0805714
MeJA 10 mM	R1	0.0300714
MeJA 10 mM	R2	0.0315172
MeJA 10 mM	R3	0.0546286
MeJA 10 mM	R4	0.0425714
MeJA 10 mM	R5	0.0489796
MeJA 10 mM	R6	0.0524286
MeJA 10 mM	R7	0.0529655
MeJA 10 mM	R8	0.0538286
MeJA 10 mM	R9	0.0531905
MeJA 10 mM	R10	0.0582041
MeJA 10 mM	R11	0.0555714
MeJA 10 mM	R12	0.054
SA 3 mM	R1	0.0295556
SA 3 mM	R2	0.0290526
SA 3 mM	R3	0.03296
SA 3 mM	R4	0.0344375
SA 3 mM	R5	0.0332821
SA 3 mM	R6	0.0296522
SA 3 mM	R7	0.0376667
SA 3 mM	R8	0.0347368
SA 3 mM	R9	0.04744
SA 3 mM	R10	0.04475
SA 3 mM	R11	0.0504615
SA 3 mM	R12	0.0644348
Acetic ac. 4.33 mM	R1	0.0329231
Acetic ac. 4.33 mM	R2	0.0473846
Acetic ac. 4.33 mM	R3	0.0457037
Acetic ac. 4.33 mM	R4	0.0560625
Acetic ac. 4.33 mM	R5	0.0346923
Acetic ac. 4.33 mM	R6	0.0302308
Acetic ac. 4.33 mM	R7	0.0285185
Acetic ac. 4.33 mM	R8	0.04325
Acetic ac. 4.33 mM	R9	0.0352308
Acetic ac. 4.33 mM	R10	0.0334615
Acetic ac. 4.33 mM	R11	0.0408148
Acetic ac. 4.33 mM	R12	0.0456875
