# Supplementary material for: Stress responses of the oil-producing green microalga Botryococcus braunii Race B
Source: PeerJ. 2016 Dec 6;4:e2748. doi: 10.7717/peerj.2748 (PMC5144741; doi:10.7717/peerj.2748)
Supplement: Supplemental Information 4 — Serial dilutions (10−1–10−6) of yeast cells were plated in SD - URA medium containing 1 mg mL−1 tunicamycin and incubated at 28°C for 48 h (A). Viability of wild type and Δost2 (OST2 × Δ ost2::KanMX) was calculated after counting colonies in the presence or absence of tunicamycin (B). Mean ± SE, n = 3. [file peerj-04-2748-s004.xlsx]

## Sheet: Hoja1
Tretament	Replicate	CFU mL-1
Wild Type +p5472 in SD-URA medium	R1	1000000
Wild Type +p5472 in SD-URA medium	R2	1000000
OST2 x Δost2::KanMX +p5472 in SD-URA medium	R1	1000000
OST2 x Δost2::KanMX +p5472 in SD-URA medium	R2	1000000
Wild Type +p5472/OST2 in SD-URA medium	R1	1000000
Wild Type +p5472/OST2 in SD-URA medium	R2	1000000
OST2 x Δost2::KanMX +p5472/OST2 in SD-URA medium	R1	1000000
OST2 x Δost2::KanMX +p5472/OST2 in SD-URA medium	R2	1000000
Wild Type +pRS426 in SD-URA medium	R1	1000000
Wild Type +pRS426 in SD-URA medium	R2	1000000
OST2 x Δost2::KanMX +pRS426 in SD-URA medium	R1	1000000
OST2 x Δost2::KanMX +pRS426 in SD-URA medium	R2	1000000
Wild Type +pRS426GPD/DAD1 in SD-URA medium	R1	1000000
Wild Type +pRS426GPD/DAD1 in SD-URA medium	R2	1000000
OST2 x Δost2::KanMX +pRS426GPD/DAD1 in SD-URA medium	R1	1000000
OST2 x Δost2::KanMX +pRS426GPD/DAD1 in SD-URA medium	R2	1000000
Wild Type +p5472 in SD-URA medium + 1 μg/ml Tunicamycin	R1	1000
Wild Type +p5472 in SD-URA medium + 1 μg/ml Tunicamycin	R2	700
OST2 x Δost2::KanMX +p5472 in SD-URA medium + 1 μg/ml Tunicamycin	R1	1000
OST2 x Δost2::KanMX +p5472 in SD-URA medium + 1 μg/ml Tunicamycin	R2	600
Wild Type +p5472/OST2 in SD-URA medium + 1 μg/ml Tunicamycin	R1	1000000
Wild Type +p5472/OST2 in SD-URA medium + 1 μg/ml Tunicamycin	R2	1000000
OST2 x Δost2::KanMX +p5472/OST2 in SD-URA medium + 1 μg/ml Tunicamycin	R1	1000000
OST2 x Δost2::KanMX +p5472/OST2 in SD-URA medium + 1 μg/ml Tunicamycin	R2	1000000
Wild Type +pRS426 in SD-URA medium + 1 μg/ml Tunicamycin	R1	250
Wild Type +pRS426 in SD-URA medium + 1 μg/ml Tunicamycin	R2	350
OST2 x Δost2::KanMX +pRS426 in SD-URA medium + 1 μg/ml Tunicamycin	R1	260
OST2 x Δost2::KanMX +pRS426 in SD-URA medium + 1 μg/ml Tunicamycin	R2	350
Wild Type +pRS426GPD/DAD1 in SD-URA medium + 1 μg/ml Tunicamycin	R1	3000
Wild Type +pRS426GPD/DAD1 in SD-URA medium + 1 μg/ml Tunicamycin	R2	1500
OST2 x Δost2::KanMX +pRS426GPD/DAD1 in SD-URA medium + 1 μg/ml Tunicamycin	R1	20000
OST2 x Δost2::KanMX +pRS426GPD/DAD1 in SD-URA medium + 1 μg/ml Tunicamycin	R2	28000
