# Supplementary material for: Stress responses of the oil-producing green microalga Botryococcus braunii Race B
Source: PeerJ. 2016 Dec 6;4:e2748. doi: 10.7717/peerj.2748 (PMC5144741; doi:10.7717/peerj.2748)
Supplement: Supplemental Information 5 — qRT-PCR experiments were carried out and data were analyzed by the 2−ΔΔCT method. Gene expression data for all samples were normalized to β -tubulin gene expression and start time of each treatment. The dashed lines indicate the lower and upper threshold for relative regulation. Significance, indicated by ∗∗∗∗p < 0.0001, ∗∗∗p < 0.001, ∗∗p < 0.01 and p < 0.05 is relative to the control and was calculated by 2way ANOVA Multiple comparisons (α < 0.05) n = 2. [file peerj-04-2748-s005.xlsx]

## Sheet: Hoja1
Treatment			Replicate	Cq	Cq mean	Cq St Dev
DAD1	Acetic ac 0		R1	24.8249	24.9408	0.163989
DAD1	Acetic ac 0		R2	25.0568	24.9408	0.163989
DAD1	Acetic ac 10		R1	24.5861	24.6172	0.0440365
DAD1	Acetic ac 10		R2	24.6483	24.6172	0.0440365
DAD1	Acetic ac 30		R1	25.6874	25.7677	0.113572
DAD1	Acetic ac 30		R2	25.848	25.7677	0.113572
DAD1	Acetic ac 60		R1	25.868	25.9714	0.146191
DAD1	Acetic ac 60		R2	26.0748	25.9714	0.146191
DAD1	Control 0		R1	33.3382	33.4029	0.0916026
DAD1	Control 0		R2	33.4677	33.4029	0.0916026
DAD1	Control 10		R1	26.9559	27.0353	0.112347
DAD1	Control 10		R2	27.1147	27.0353	0.112347
DAD1	Control 30		R1	26.69	26.6345	0.078569
DAD1	Control 30		R2	26.5789	26.6345	0.078569
DAD1	Control 60		R1	24.6688	24.8075	0.196106
DAD1	Control 60		R2	24.9462	24.8075	0.196106
DAD1	MeJA 0		R1	29.6022	30.0541	0.639083
DAD1	MeJA 0		R2	30.506	30.0541	0.639083
DAD1	MeJA 10		R1	27.1798	27.388	0.29441
DAD1	MeJA 10		R2	27.5962	27.388	0.29441
DAD1	MeJA 30		R1	25.5407	25.4868	0.0762389
DAD1	MeJA 30		R2	25.4329	25.4868	0.0762389
DAD1	MeJA 60		R1	27.7296	27.5741	0.220005
DAD1	MeJA 60		R2	27.4185	27.5741	0.220005
DAD1	NaCl 0		R1	26.6442	26.5469	0.137584
DAD1	NaCl 0		R2	26.4496	26.5469	0.137584
DAD1	NaCl 10		R1	26.9516	27.0178	0.0935713
DAD1	NaCl 10		R2	27.0839	27.0178	0.0935713
DAD1	NaCl 30		R1	26.8034	26.7902	0.0185408
DAD1	NaCl 30		R2	26.7771	26.7902	0.0185408
DAD1	NaCl 60		R1	28.4235	28.4418	0.0258628
DAD1	NaCl 60		R2	28.46	28.4418	0.0258628
DAD1	NaHCO3 0		R1	27.1189	27.2323	0.160369
DAD1	NaHCO3 0		R2	27.3457	27.2323	0.160369
DAD1	NaHCO3 10		R1	24.218	24.3932	0.247757
DAD1	NaHCO3 10		R2	24.5684	24.3932	0.247757
DAD1	NaHCO3 30		R1	29.8581	29.7035	0.21869
DAD1	NaHCO3 30		R2	29.5488	29.7035	0.21869
DAD1	NaHCO3 60		R1	30.1205	30.1904	0.0988747
DAD1	NaHCO3 60		R2	30.2604	30.1904	0.0988747
DAD1	Salicylic ac 0		R1	27.911	27.9119	0.00133831
DAD1	Salicylic ac 0		R2	27.9129	27.9119	0.00133831
DAD1	Salicylic ac 10		R1	29.8186	29.3936	0.601007
DAD1	Salicylic ac 10		R2	28.9686	29.3936	0.601007
DAD1	Salicylic ac 30		R1	28.878	29.1638	0.404116
DAD1	Salicylic ac 30		R2	29.4495	29.1638	0.404116
DAD1	Salicylic ac 60		R1	28.6246	28.5664	0.0823106
DAD1	Salicylic ac 60		R2	28.5082	28.5664	0.0823106
TUB	Acetic ac 0		R1	20.0199	20.0192	0.00109025
TUB	Acetic ac 0		R2	20.0184	20.0192	0.00109025
TUB	Acetic ac 10		R1	19.3522	19.3504	0.00250354
TUB	Acetic ac 10		R2	19.3487	19.3504	0.00250354
TUB	Acetic ac 30		R1	20.4527	20.5018	0.069387
TUB	Acetic ac 30		R2	20.5508	20.5018	0.069387
TUB	Acetic ac 60		R1	20.2164	20.2203	0.0055075
TUB	Acetic ac 60		R2	20.2242	20.2203	0.0055075
TUB	Control 0		R1	29.1634	29.0013	0.229257
TUB	Control 0		R2	28.8392	29.0013	0.229257
TUB	Control 10		R1	21.738	21.8091	0.100626
TUB	Control 10		R2	21.8803	21.8091	0.100626
TUB	Control 30		R1	21.4662	21.4912	0.0353962
TUB	Control 30		R2	21.5162	21.4912	0.0353962
TUB	Control 60		R1	20.1416	20.0901	0.0728542
TUB	Control 60		R2	20.0386	20.0901	0.0728542
TUB	MeJA 0		R1	24.9002	24.8978	0.0033391
TUB	MeJA 0		R2	24.8955	24.8978	0.0033391
TUB	MeJA 10		R1	23.056	0	0
TUB	MeJA 10		R2	23.7548	23.7548	0
TUB	MeJA 30		R1	23.9457	23.9143	0.0444407
TUB	MeJA 30		R2	23.8828	23.9143	0.0444407
TUB	MeJA 60		R1	22.1164	22.0852	0.0440528
TUB	MeJA 60		R2	22.0541	22.0852	0.0440528
TUB	NaCl 0		R1	21.8567	21.8619	0.00728925
TUB	NaCl 0		R2	21.8671	21.8619	0.00728925
TUB	NaCl 10		R1	21.7875	21.748	0.0558376
TUB	NaCl 10		R2	21.7085	21.748	0.0558376
TUB	NaCl 30		R1	21.5332	21.5965	0.0894838
TUB	NaCl 30		R2	21.6598	21.5965	0.0894838
TUB	NaCl 60		R1	23.056	22.9991	0.080421
TUB	NaCl 60		R2	22.9423	22.9991	0.080421
TUB	NaHCO3 0		R1	21.5519	21.4449	0.151278
TUB	NaHCO3 0		R2	21.3379	21.4449	0.151278
TUB	NaHCO3 10		R1	20.6901	21.0914	0.567556
TUB	NaHCO3 10		R2	21.4928	21.0914	0.567556
TUB	NaHCO3 30		R1	22.6894	22.6556	0.0478667
TUB	NaHCO3 30		R2	22.6217	22.6556	0.0478667
TUB	NaHCO3 60		R1	24.1494	24.4317	0.399218
TUB	NaHCO3 60		R2	24.714	24.4317	0.399218
TUB	Salicylic ac 0		R1	22.6618	22.887	0.318424
TUB	Salicylic ac 0		R2	23.1122	22.887	0.318424
TUB	Salicylic ac 10		R1	24.1431	23.0742	1.5116
TUB	Salicylic ac 10		R2	22.0054	23.0742	1.5116
TUB	Salicylic ac 30		R1	25.1173	24.8412	0.390377
TUB	Salicylic ac 30		R2	24.5652	24.8412	0.390377
TUB	Salicylic ac 60		R1	23.0654	23.2587	0.27334
TUB	Salicylic ac 60		R2	23.452	23.2587	0.27334
